# Supplementary material for: Gut Microbiota Combined with Metabolomics Reveal the Mechanisms of Sika Deer Antler Protein on Cisplatin-Induced Hepatorenal Injury in Mice
Source: Molecules. 2023 Sep 6;28(18):6463. doi: 10.3390/molecules28186463 (PMC10537820; doi:10.3390/molecules28186463)
Supplement: Supplementary file 1 [file molecules-28-06463-s001.zip]

Archive with 1 entries (1 files):
- molecules-2535948-supplementary.pdf
